# Supplementary material for: One-Pot Hydrothermal Synthesis of Victoria Green (Ca3Cr2Si3O12) Nanoparticles in Alkaline Fluids and Its Colour Hue Characterisation
Source: Nanomaterials (Basel). 2021 Feb 18;11(2):521. doi: 10.3390/nano11020521 (PMC7922063; doi:10.3390/nano11020521)
Supplement: Supplementary file 1 [file nanomaterials-11-00521-s001.zip]

Archive with 1 entries (1 files):
- nanomaterials-1094176-supplementary.pdf
